# Supplementary material for: Dynamic Changes in Human Milk Oligosaccharides in Chinese Population: A Systematic Review and Meta-Analysis
Source: Nutrients. 2021 Aug 24;13(9):2912. doi: 10.3390/nu13092912 (PMC8464947; doi:10.3390/nu13092912)
Supplement: Supplementary file 1 [file nutrients-13-02912-s001.zip]

Archive with 1 entries (1 files):
- nutrients-1346936-supplementary.pdf
